# Supplementary material for: Weak Local Adaptation to Climate in Seedlings of a Deciduous Conifer Suggests Limited Benefits and Risks of Assisted Gene Flow
Source: Evol Appl. 2024 Sep 15;17(9):e70001. doi: 10.1111/eva.70001 (PMC11403170; doi:10.1111/eva.70001)
Supplement: Supplementary file 2 — Table S1. Description of 52 natural populations sampled and their phenotypes. Table S2. Regression coefficients (R 2) between phenotypic traits and selected geographic and climatic variables of the 52 natural populations. Table S3. Phenotypes for natural populations and selected full‐sib families sampled from two breeding zones in British Columbia. [file EVA-17-e70001-s001.xlsx]

## Sheet: Table S1
	Table S1. Description of the 52 natural populations of Larix occidentalis and their phenotypes. Mean coldest month temperature (°C) (MCMT), continentality (°C) (TD), mean annual precipitation (mm) (MAP), frost-free period (FFP), and summer heat-moisture index (SHM) are the climate variables used to test for relationships with phenotypes. All phenotypes are best linear unbiased estimates (BLUEs) o…
			Geographic variables
	Provenance #	Region (BC breeding zone)	Latitude	Longitude	Elevation		MCMT	TD	MAP	FFP	SHM		bud flush (doy)	early growth (cm)	late growth (cm)	annual growth (cm)	final bud set (doy)	cold injury (%)
	3	Southeastern BC (East Kootenay zone)	50.0833	-115.617	1110		-9.3	25.3	510	96	73.7		77.33 (2.03)	13.92 (1.70)	9.37 (1.23)	23.81 (2.69)	196.10 (2.71)	47.07 (3.86)
	5	South-central BC (Nelson zone)	50.7833	-119.083	800		-6.2	23	732	139	61		79.67 (1.97)	15.95 (1.65)	9.41 (1.17)	25.17 (2.55)	199.35 (2.51)	51.87 (3.84)
	6	Southeastern BC (East Kootenay zone)	50.4167	-116.008	1066		-9.4	25.1	514	97	70.4		78.44 (2.02)	16.18 (1.69)	7.32 (1.19)	23.31 (2.60)	200.17 (2.58)	48.22 (4.00)
	7	South-central BC (Nelson zone)	50.35	-118.983	1150		-7	22	733	117	55.3		77.59 (2.03)	16.05 (1.70)	8.28 (1.20)	24.30 (2.62)	196.95 (2.60)	49.86 (4.15)
	9	South-central BC (Nelson zone)	50.2833	-116.917	605		-4.5	22.2	759	144	72.1		77.75 (2.02)	17.48 (1.69)	9.93 (1.19)	27.19 (2.61)	198.29 (2.59)	51.28 (3.62)
	10	South-central BC	50.275	-120.9	1285		-7.4	21.1	397	89	86.7		75.74 (2.03)	16.28 (1.70)	8.14 (1.20)	24.27 (2.62)	197.14 (2.60)	45.78 (3.75)
	13	South-central BC (Nelson zone)	49.1583	-116.667	1200		-5.8	21.7	1030	130	48.9		76.85 (2.03)	15.78 (1.70)	8.44 (1.20)	24.12 (2.62)	196.33 (2.60)	46.25 (3.97)
	14	South-central BC (Nelson zone)	49.15	-117.8	1000		-5	22.9	828	148	67.4		80.07 (2.24)	18.87 (1.88)	8.41 (1.30)	26.95 (2.86)	191.99 (2.95)	50.01 (4.14)
	15	South-central BC (Nelson zone)	49.1333	-119.2	1600		-7.8	21	601	87	60.6		84.72 (2.09)	16.19 (1.75)	8.87 (1.23)	24.90 (2.68)	196.43 (2.69)	54.11 (3.99)
	16	Southeastern BC (East Kootenay zone)	49.1	-115.3	1090		-7.1	23.6	626	106	68.1		81.18 (2.03)	18.47 (1.71)	9.20 (1.20)	27.61 (2.63)	194.16 (2.71)	51.31 (3.73)
	17	South-central BC (Nelson zone)	49.9917	-117	1300		-6.4	22	1107	126	47.9		80.21 (2.02)	15.48 (1.70)	7.79 (1.20)	23.15 (2.61)	199.42 (2.60)	47.56 (4.15)
	18	South-central BC (Nelson zone)	49.9667	-118.3	1025		-6.4	21.8	811	111	55		84.74 (2.03)	15.17 (1.70)	5.60 (1.20)	20.68 (2.61)	185.42 (2.59)	53.46 (3.84)
	20	South-central BC (Nelson zone)	49.85	-116.85	650		-3.5	21.6	840	154	73.7		75.47 (2.33)	12.71 (1.94)	6.64 (1.41)	20.74 (3.08)	190.15 (3.08)	55.86 (4.95)
	21	South-central BC (Nelson zone)	49.8167	-119.317	1125		-6.7	21.8	596	107	61.3		75.95 (1.97)	16.89 (1.65)	8.32 (1.17)	25.17 (2.55)	201.93 (2.50)	53.15 (3.86)
	22	Southeastern BC (East Kootenay zone)	49.5833	-116.167	1100		-7.9	24.1	587	115	70.9		80.55 (2.15)	17.40 (1.80)	7.68 (1.26)	25.08 (2.75)	195.27 (2.79)	54.88 (4.15)
	24	South-central BC (Nelson zone)	49.35	-118.5	850		-6.1	23.2	519	117	87.6		81.02 (2.15)	15.88 (1.79)	8.43 (1.26)	24.33 (2.74)	198.45 (2.78)	47.47 (3.84)
	26	South-central BC (Nelson zone)	49.3333	-117	1550		-8.5	21.2	1722	104	29		80.16 (2.33)	14.44 (1.94)	5.57 (1.41)	20.58 (3.09)	189.76 (3.08)	53.55 (10.17)
	27	South-central BC (Nelson zone)	49.3167	-119.5	890		-4.7	22.3	448	143	96.3		79.47 (2.15)	12.97 (1.74)	6.81 (1.22)	19.76 (2.67)	197.96 (2.68)	43.94 (4.62)
	28	South-central BC (Nelson zone)	49.2711	-117.9	1400		-6.6	22	918	127	53.5		77.45 (1.89)	14.97 (1.60)	7.09 (1.13)	22.01 (2.47)	195.16 (2.39)	48.04 (3.81)
	30	Southeastern BC (East Kootenay zone)	49.0167	-114.483	1300		-8.4	23.5	792	88	53.7		84.20 (2.02)	19.50 (1.69)	8.01 (1.19)	27.39 (2.60)	194.72 (2.58)	47.78 (3.85)
	31	Southeastern BC (East Kootenay zone)	49.0167	-115.533	1500		-7.9	22	973	86	48.7		81.62 (2.03)	18.03 (1.70)	8.98 (1.20)	26.93 (2.62)	196.63 (2.70)	48.52 (3.61)
	32	Southeastern BC (East Kootenay zone)	49.0083	-115.867	1350		-7.4	21.7	804	80	58.8		81.49 (2.03)	21.18 (1.70)	10.93 (1.20)	32.04 (2.62)	199.18 (2.60)	44.86 (3.64)
	33	Southeastern BC (East Kootenay zone)	49.8469	-115.704	1096		-8.2	24.9	455	107	73.9		81.62 (1.97)	20.44 (1.66)	10.79 (1.17)	31.08 (2.56)	200.96 (2.52)	49.15 (3.72)
	34	South-central BC (Nelson zone)	49.8325	-117.834	865		-6	22.5	889	131	55.5		78.68 (1.97)	19.78 (1.66)	13.24 (1.17)	32.86 (2.56)	209.98 (2.59)	51.44 (3.61)
	35	Northern ID	48.4	-116.3	1120		-5.7	21.8	1174	105	48.4		77.54 (2.02)	19.77 (1.70)	10.40 (1.22)	30.14 (2.68)	201.76 (2.69)	52.10 (3.73)
	36	Eastern OR	44.333	-120.04	1501.14		-3.5	19.6	523	88	117.7		77.17 (2.08)	15.65 (1.69)	4.63 (1.19)	20.18 (2.60)	187.42 (2.58)	45.80 (3.85)
	37	Northeastern WA	48.83	-118.83	1311		-6.7	22.9	433	125	83		78.54 (2.08)	15.53 (1.69)	7.71 (1.19)	22.99 (2.60)	194.46 (2.58)	47.25 (4.00)
	38	Northwestern MT	48.8	-115.12	1524		-7.3	20.6	828	54	46.9		80.81 (1.97)	18.99 (1.65)	7.61 (1.17)	25.90 (2.55)	193.95 (2.58)	47.52 (3.98)
	39	Northern ID	48.77	-116.45	1615		-7.3	21.1	1213	102	39.9		84.07 (2.08)	18.29 (1.70)	7.85 (1.19)	26.04 (2.61)	191.87 (2.59)	44.75 (4.16)
	40	Northeastern WA	48.75	-118	610		-4.7	24.1	540	137	101.9		76.93 (2.03)	17.59 (1.71)	10.75 (1.20)	28.30 (2.62)	201.02 (2.61)	48.17 (3.71)
	41	Northwestern MT	48.68	-114.28	1402		-7.8	22.7	872	75	49.1		81.96 (2.08)	19.46 (1.69)	8.38 (1.19)	27.72 (2.60)	199.48 (2.58)	56.93 (3.84)
	42	Northern ID	48.55	-116.2	1250		-5.9	21.6	1308	114	42.8		81.73 (2.08)	16.37 (1.70)	6.85 (1.20)	22.91 (2.61)	188.99 (2.60)	42.23 (4.63)
	43	Northeastern WA	48.47	-119.05	1280		-6.6	22.6	436	108	86.4		78.98 (1.93)	18.68 (1.63)	8.01 (1.15)	26.64 (2.52)	192.17 (2.45)	46.81 (3.46)
	44	Northwestern MT	48.37	-114.5	914		-5.7	23.9	459	116	87.1		84.59 (2.02)	19.54 (1.70)	8.98 (1.20)	28.30 (2.61)	194.24 (2.59)	44.49 (3.63)
	46	Northeastern WA	48	-118	914		-4.4	24	533	142	136.7		79.60 (2.02)	16.97 (1.69)	8.99 (1.19)	26.03 (2.60)	196.37 (2.58)	53.02 (3.99)
	47	Northen ID	47.75	-116.2	1311		-4.9	21.3	1159	119	48		77.34 (2.02)	18.47 (1.69)	11.19 (1.19)	29.73 (2.61)	203.12 (2.59)	54.44 (3.73)
	48	Northwestern MT	47.73	-114.83	1707		-6.8	22.5	683	92	55.8		79.48 (2.02)	18.31 (1.65)	9.78 (1.17)	27.93 (2.55)	191.51 (2.50)	45.65 (3.72)
	49	Northwestern MT	47.67	-115.45	792		-3.6	22.8	619	120	97.9		83.72 (2.45)	16.95 (1.86)	9.14 (1.30)	26.04 (2.84)	201.04 (2.92)	55.68 (3.97)
	50	Northwestern MT	47.62	-113.75	1170		-5.6	23.3	642	109	69.1		80.13 (1.97)	17.78 (1.65)	10.12 (1.17)	27.87 (2.55)	193.37 (2.51)	48.33 (3.84)
	51	Northern ID	47.58	-116.58	1067		-3.9	21.5	1089	116	57.1		78.83 (2.02)	15.17 (1.69)	5.46 (1.19)	20.38 (2.60)	187.30 (2.58)	54.45 (3.85)
	52	Northwestern MT	47.35	-115.43	1219		-5.1	22.1	862	101	69.7		81.35 (2.02)	18.21 (1.69)	8.69 (1.19)	26.80 (2.60)	194.56 (2.58)	49.17 (3.72)
	53	Northwestern MT	47.25	-115.05	853		-4.1	23.4	524	111	105.6		82.34 (1.97)	17.34 (1.65)	9.17 (1.19)	26.37 (2.61)	201.78 (2.59)	52.56 (3.98)
	54	Northwestern MT	47.22	-113.58	1311		-7.2	23.8	651	80	73.5		80.79 (2.02)	18.75 (1.69)	9.35 (1.19)	27.90 (2.61)	197.97 (2.59)	52.08 (3.98)
	55	Northwestern MT	47.08	-114.13	1676		-6.2	22.7	869	112	59.2		80.04 (2.09)	20.10 (1.75)	7.78 (1.30)	30.06 (2.85)	188.74 (2.82)	53.72 (4.00)
	57	Northern ID	46.87	-116.32	884		-4.5	22.1	878	103	78.5		79.96 (2.24)	17.47 (1.81)	8.20 (1.26)	25.34 (2.77)	196.74 (2.95)	50.91 (3.99)
	58	Northwestern MT	46.77	-114.35	1402		-6.4	22.9	729	76	70.3		83.48 (2.33)	17.31 (1.94)	9.29 (1.35)	26.42 (2.95)	198.06 (3.08)	47.02 (4.17)
	59	Northern ID	46.03	-115.33	1463		-4.4	21.6	946	106	52.9		79.48 (2.23)	12.57 (1.70)	3.91 (1.19)	16.25 (2.61)	195.27 (2.69)	58.41 (5.01)
	62	Central ID	44.67	-116.13	1615		-6.8	23.3	883	63	78.2		73.95 (2.08)	18.05 (1.75)	7.37 (1.22)	25.11 (2.68)	194.69 (2.69)	46.80 (4.37)
	65	Northen ID	48.28	-116.88	670		-3.8	22.6	715	124	91.4		81.47 (2.02)	19.26 (1.69)	11.57 (1.19)	30.53 (2.61)	201.85 (2.68)	56.37 (3.72)
	66	Northwestern MT	47.8	-115.3	1311		-5.9	21.2	1253	97	41.4		83.15 (2.02)	19.21 (1.69)	10.35 (1.19)	29.51 (2.61)	198.67 (2.59)	47.97 (3.62)
	68	Northern ID	47.1	-115.8	1372		-5.1	21.3	1150	106	57.2		78.04 (1.97)	17.73 (1.66)	8.40 (1.17)	25.99 (2.55)	195.66 (2.51)	52.83 (3.84)
	69	Central ID	44.97	-116.47	1463		-5	23.4	818	99	92.7		79.69 (2.03)	15.35 (1.70)	4.92 (1.23)	20.91 (2.68)	189.59 (2.70)	46.04 (3.98)

## Sheet: Table S2
Table S2. Regression coefficients (R2) between phenotypic traits and selected geographic and climatic variables associated at the source location of each of the 52 natural populations. Regression coefficients in bold at significance level of P < 0.05. Abbreviations: MCMT = mean coldest month temperature (°C), TD = continentality (°C), FFP = frost-free period length (days), MAP = mean annual preci…
	bud flush (cm)	early growth (cm)	late growth (cm)	annual growth (cm)	final bud set (doy)	cold injury (%)
latitude	0.00037	0.003	0.08	0.009	0.077	8.6e-05
longitude	0.14	0.15	0.0088	0.13	5.6e-05	0.012
elevation	0.0056	0.007	0.1	0.01	0.14	0.05
MCMT	0.02	0.03	0.003	0.019	0.0018	0.06
TD	0.0045	0.019	0.062	0.06	0.062	0.0011
FFP	0.043	0.088	0.021	0.012	0.0094	0.035
MAP	0.0013	0.00019	0.029	0.004	0.03	0.019
SHM	0.016	0.011	8.6e-05	0.003	0.0047	0.0036

## Sheet: Table S3
Table S3. Phenotypes for natural populations and selected full-sib families sampled from two breeding zones in British Columbia. All phenotypes are best linear unbiased estimates (BLUEs) of populations and in brackets are standard errors (SE) estimated with mixed-effects models.
seed type	zone	n	bud flush (doy)	early growth (cm)	late growth (cm)	annual growth (cm)	final bud set (doy)	cold injury (%)
natural	EK	8	80.65 (1.32)	18.27 (1.20)	9.31 (0.91)	27.65 (2.03)	198.01 (1.43)	47.45 (2.24)
selected	EK	14	79.69 (1.26)	19.69 (1.16)	10.99 (0.88)	30.67 (1.98)	202.58 (1.31)	50.05 (2.13)
natural	NE	15	79.16 (1.26)	15.72 (1.16)	8.05 (0.88)	23.78 (1.98)	196.20 (1.32)	49.08 (2.17)
selected	NE	14	78.46 (1.26)	19.43 (1.16)	11.68 (0.88)	30.99 (1.98)	200.18 (1.30)	48.54 (2.11)
